# Supplementary material for: The Association of EEG μ Rhythm Phase and Power with TMS-Assessed Cortical Excitability States
Source: Sensors (Basel). 2025 Nov 25;25(23):7187. doi: 10.3390/s25237187 (PMC12694099; doi:10.3390/s25237187)
Supplement: Supplementary file 1 [file sensors-25-07187-s001.zip]

Archive with 1 entries (1 files):
- sensors-3952825-supplementary.pdf
